# Supplementary material for: Transferrin Receptor 2 in Canine Testicular Tumors: An Emerging Key Role in Seminomas
Source: Animals (Basel). 2025 Jan 18;15(2):264. doi: 10.3390/ani15020264 (PMC11758335; doi:10.3390/ani15020264)
Supplement: Supplementary file 1 [file animals-15-00264-s001.zip]

Archive with 1 entries (1 files):
- animals-3423739-supplementary.pdf
